# Supplementary material for: Mitochondrial DNA Deletions and Plasma GDF-15 Protein Levels Are Linked to Hormonal Dysregulation and Multi-Organ Involvement in Female Reproductive Endocrine Disorders
Source: Life (Basel). 2025 Nov 13;15(11):1744. doi: 10.3390/life15111744 (PMC12653276; doi:10.3390/life15111744)
Supplement: Supplementary file 1 [file life-15-01744-s001.zip]

Archive with 6 entries (6 files):
- Supplementary Document 1 (Mitochondrial involvement questionnaire_ENG).pdf
- Supplementary Document 2 (Mitochondrial involvement questionnaire_HUN).pdf
- Supplementary Table S1.pdf
- Supplementary Table S2.pdf
- Supplementary Table S3.xlsx
- Supplementary Tables with Legends.pdf
