# Supplementary material for: Mitochondrial DNA Deletions and Plasma GDF-15 Protein Levels Are Linked to Hormonal Dysregulation and Multi-Organ Involvement in Female Reproductive Endocrine Disorders
Source: Life (Basel). 2025 Nov 13;15(11):1744. doi: 10.3390/life15111744 (PMC12653276; doi:10.3390/life15111744)
Supplement: Supplementary file 1 [file life-15-01744-s001.zip › Supplementary Table S3.xlsx]

## Sheet: Munka1
Multilinear regression									Spearman correlation		Linear regression
	Coefficient	Std. Error	t	P	VIF	Regression p	N				p	r2
Constant: GDF-15	-1569.636	963.851	-1.629	0.109		0.043	58		ns		0.097	0.0485
T4 total	88.39	40.832	2.165	0.035	1.057
Age at examination	23.093	17.506	1.319	0.193	1.046
BMI	23.922	14.275	1.676	0.1	1.102
Constant: GDF-15	-2531.6	1242.93	-2.037	0.057		0.015	22		ns		0.538	0.0192
T4 del neg	99.565	55.612	1.79	0.09	1.101
Age at examination	14.085	21.779	0.647	0.526	1.115
BMI	69.318	21.764	3.185	0.005	1.221
Constant: GDF-15	-1233.83	1399.997	-0.881	0.385		0.196	36		ns		0.18	0.116
T4 del pos	114.886	55.877	2.056	0.048	1.039
Age at examination	21.283	26.102	0.815	0.421	1.013
BMI	-2.794	17.482	-0.16	0.874	1.046
Constant: GDF-15	298.125	900.333	0.331	0.742		0.391	54		ns		0.978	0.0038
T3 total	-7.47	104.292	-0.0716	0.943	1.004
Age at examination	9.988	20.201	0.494	0.623	1.04
BMI	22.176	14.304	1.55	0.127	1.044
Constant: GDF-15	-1113.723	1358.428	-0.82	0.424		0.088	21		ns		0.872	0.0012
T3 del neg	102.316	173.5	0.59	0.563	1.006
Age at examination	9.534	27.758	0.343	0.735	1.072
BMI	58.417	22.911	2.55	0.021	1.078
Constant: GDF-15	1290.665	1209.571	1.067	0.295		1	33		ns		0.944	0.0002
T3 del pos	-6.895	129.929	-0.0531	0.958	1.025
Age at examination	-1.192	29.057	-0.041	0.968	1.022
BMI	-1.369	17.911	-0.0764	0.94	1.043
Constant: GDF-15	-471.567	816.075	-0.578	0.566		0.139	58		ns		0.323	0.0155
TSH total	-0.0952	82.833	-0.00115	0.999	1.052
Age at examination	32.238	19.409	1.661	0.103	1.079
BMI	20.708	14.961	1.384	0.172	1.027
Constant: GDF-15	-522.142	1131.111	-0.462	0.65		0.095	21		ns		0.349	0.04
TSH del neg	-25.356	160.995	-0.157	0.877	1.012
Age at examination	6.264	27.408	0.229	0.822	1.063
BMI	59.518	22.903	2.599	0.019	1.058
Constant: GDF-15	-1235.901	1197.555	-1.032	0.311		0.179	33		ns		0.617	0.0065
TSH del pos	133.035	181.123	0.735	0.469	1.017
Age at examination	61.571	30.06	2.048	0.05	1.02
BMI	1.606	18.833	0.0853	0.933	1.002
Constant: GDF-15	231.533	785.147	0.295	0.769		0.16	60		ns		0.137	0.0011
Vitamin D3 (ng/mL) total	29.429	15.645	1.881	0.065	1.058
Age at examination	10.643	14.86	0.716	0.477	1.183
BMI	-9.999	10.616	-0.942	0.35	1.229
Constant: GDF-15	-483.537	1177.073	-0.411	0.686		0.037	22		ns		0.075	0.307
Vitamin D3 (ng/mL) del neg	-16.282	17.666	-0.922	0.368	1.320
Age at examination	34.739	19.771	1.757	0.095	1.053
BMI	38.988	23.794	1.639	0.118	1.333
Constant: GDF-15	1173.801	1090.416	1.076	0.29		0.901	32		ns		0.07	0.0965
Vitamin D3 (ng/mL) del pos	-1.946	9.445	-0.206	0.838	1.035
Age at examination	10.862	24.255	0.448	0.657	1.02
BMI	-10.547	17.969	-0.587	0.561	1.022
Constant: GDF-15	970.749	1699.404	0.571	0.572		0.882	35		ns		0.3464	0.0176
AMH (ng/ml) total	-37.721	119.778	-0.315	0.755	2.045
Age at examination	11.66	38.744	0.301	0.765	2.03
BMI	1.43	20.009	0.0715	0.943	1.021
Constant: GDF-15	3885.762	5843.314	0.665	0.531		0.645	10		ns		0.3965	0.0008
AMH (ng/ml) del neg	-95.358	307.409	-0.31	0.767	3.25
Age at examination	-88.034	120.264	-0.732	0.492	2.902
BMI	45.317	50.235	0.902	0.402	1.214
Constant: GDF-15	453.622	1816.749	0.25	0.805
AMH (ng/ml) del pos	-3.776	146.811	-0.0257	0.98	2.231	0.653	25		ns		0.3263	0.041
Age at examination	33.95	43.931	0.773	0.448	2.085
BMI	-12.879	23.754	-0.542	0.593	1.148
Constant: GDF-15	1365.332	1553.016	0.879	0.387
AMH/FSH total	-432.656	544.595	-0.794	0.434	1.422	0.804	32		ns		0.4298	0.0305
Age at examination	1.208	35.714	0.0338	0.973	1.411
BMI	6.965	21.956	0.317	0.753	1.012
Constant: GDF-15	2875.891	4261.683	0.675	0.53		0.491	9		ns		0.6009	0.053
AMH/FSH del neg	478.246	1181.959	0.405	0.702	1.647
Age at examination	-77.164	92.737	-0.832	0.443	1.482
BMI	58.085	47.054	1.234	0.272	1.139
Constant: GDF-15	1102.871	1636.187	0.674	0.508
AMH/FSH del pos	-669.928	554.304	-1.209	0.241	1.398	0.399	24		ns		0.3707	0.125
Age at examination	17.586	39.633	0.444	0.662	1.385
BMI	-1.213	24.258	-0.05	0.961	1.03
Constant: GDF-15	-376.421	838.694	-0.449	0.656
FSH total	-12.091	25.094	-0.482	0.632	1.117	0.213	54		ns		0.798	0.00127
Age at examination	31.23	21.155	1.476	0.146	1.108
BMI	21.74	16.574	1.312	0.196	1.043
Constant: GDF-15	-529.677	1028.873	-0.515	0.614
FSH del neg	8.488	36.659	0.232	0.82	1.158	0.145	19		ns		0.895	0.00105
Age at examination	5.881	26.938	0.218	0.83	1.221
BMI	56.912	24.431	2.33	0.034	1.09
Constant: GDF-15	-326.781	1329.782	-0.246	0.808
FSH del pos	-26.108	34.328	-0.761	0.453	1.07	0.513	15		ns		0.612	0.00789
Age at examination	46.923	32.808	1.43	0.163	1.044
BMI	2.875	22.418	0.128	0.899	1.027
Constant: GDF-15	235.935	960.468	0.246	0.807
LH total	-31.245	1932-09-01	-0.95	0.347	1.15	0.205	55		ns		0.143	0.0399
Age at examination	16.45	21.278	0.773	0.443	1.139
BMI	22.109	16.504	1.34	0.186	1.023
Constant: GDF-15	-267.879	1385.803	-0.193	0.849
LH del neg	-13.28	50.827	-0.261	0.797	1.399	0.144	19		ns		0.303	0.0623
Age at examination	4.835	28.107	0.172	0.866	1.33
BMI	54.402	24.804	2.193	0.044	1.125
Constant: GDF-15	455.002	1418.373	0.321	0.75
LH del pos	-38.228	45.188	-0.846	0.404	1.077	0.635	36		ns		0.28	0.0342
Age at examination	23.37	33.035	0.707	0.484	1.077
BMI	5.99	22.51	0.266	0.792	1
Constant: GDF-15	264.292	1300.629	0.203	0.841
Progesterone total	-59.686	73.144	-0.816	0.426	1.186	0.362	21		ns		0.17	0.0966
Age at examination	10.075	29.472	0.342	0.737	1.053
BMI	27.525	24.784	1.111	0.282	1.172
Constant: GDF-15	-1462.929	1467.253	-0.997	0.365
Progesterone del neg	1.402	64.821	0.0216	0.984	1.231	0.119	9		ns		0.392	0.106
Age at examination	13.719	31.607	0.434	0.682	1.078
BMI	73.155	26.245	2.787	0.039	1.176
Constant: GDF-15	2470.965	2148.275	1.15	0.283
Progesterone del pos	-275.391	218.154	-1.262	0.242	1.267	0.587	12		ns		0.275	0.118
Age at examination	12.213	51.038	0.239	0.817	1.121
BMI	-36.952	40.017	-0.923	0.383	1.215
Constant: GDF-15	-634.201	1034.826	-0.613	0.543
Estradiol total	-0.000112	0.000345	-0.323	0.748	1.106	0.15	47		ns		0.359	0.0187
Age at examination	29.506	24.244	1.217	0.23	1.086
BMI	32.068	18.153	1.766	0.084	1.021
Constant: GDF-15	459.709	1597.678	0.288	0.778
Estradiol del neg	-4.925	13.009	-0.379	0.711	1.053	0.156	18		ns		0.533	0.028
Age at examination	-12.599	35.995	-0.35	0.732	1.065
BMI	56.574	23.946	2.363	0.033	1.055
Constant: GDF-15	-1743.957	1740.607	-1.002	0.327
Estradiol del pos	3.512	2.432	1.444	0.162	1.089	0.279	27		ns		0.33	0.038
Age at examination	66.062	38.605	1.711	0.101	1.101
BMI	14.488	27.276	0.531	0.6	1.012
Constant: GDF-15	-192.987	1531.005	-0.126	0.901
Total testosterone total	460.977	844.414	0.546	0.59	1.133	0.789	30		ns		0.746	0.00382
Age at examination	26.776	33.429	0.801	0.43	1.141
BMI	11.293	18.24	0.619	0.541	1.01
Constant: GDF-15	-194.726	6205.284	-0.0314	0.976
Total testosterone del neg	-248.887	1910.058	-0.13	0.901	3.382	0.214	10		ns		0.545	0.0477
Age at examination	-2.117	141.4	-0.015	0.989	3.551
BMI	61.652	27.087	2.276	0.063	1.111
Constant: GDF-15	1691.597	1456.014	1.162	0.262
Total testosterone del pos	3567.303	1281.813	2.783	0.013	1.435	0.016	20		ns		0.197	0.0909
Age at examination	8.026	29.741	0.27	0.791	1.334
BMI	-64.91	19.92	-3.259	0.005	1.252
Constant: GDF-15	174.264	1345.31	0.13	0.898
Prolactin total	-27.012	22.268	-1.213	0.233	1.094	0.384	42		ns		0.244	0.0338
Age at examination	21.676	29.763	0.728	0.471	1.048
BMI	23.829	21.279	2025-01-12	0.27	1.05
Constant: GDF-15	679.705	2732.77	0.249	0.809
Prolactin del neg	30.245	40.301	0.75	0.47	1.299	0.269	14		ns		0.573	0.0273
Age at examination	-36.417	56.372	-0.646	0.533	1.211
BMI	67.558	35.793	1.887	0.088	1.08
Constant: GDF-15	-655.376	1544.271	-0.424	0.675
Prolactin del pos	-51.698	27.974	-1.848	0.077	1.218	0.148	28		ns		0.097	0.102
Age at examination	51.114	34.871	1.466	0.156	1.015
BMI	24.746	26.997	0.917	0.368	1.222
